# Supplementary material for: Quality by Design (QbD)-Driven Development and Optimization of Tacrolimus-Loaded Microemulsion for the Treatment of Skin Inflammation
Source: Pharmaceutics. 2024 Nov 21;16(12):1487. doi: 10.3390/pharmaceutics16121487 (PMC11678404; doi:10.3390/pharmaceutics16121487)
Supplement: Supplementary file 1 [file pharmaceutics-16-01487-s001.zip]

Archive with 1 entries (1 files):
- pharmaceutics-3269462-supplementary.pdf
